# Supplementary material for: Synthesis of Nonisocyanate Poly(hydroxy)urethanes from Bis(cyclic carbonates) and Polyamines
Source: Polymers (Basel). 2022 Jul 2;14(13):2719. doi: 10.3390/polym14132719 (PMC9269535; doi:10.3390/polym14132719)
Supplement: Supplementary file 1 [file polymers-14-02719-s001.zip]

Archive with 1 entries (1 files):
- polymers-1779277-supplementary.pdf
